# Supplementary material for: Single-Cell Transcriptomics Reveals Evolutionary Reconfiguration of Embryonic Cell Fate Specification in the Sea Urchin Heliocidaris erythrogramma
Source: Genome Biol Evol. 2024 Nov 26;17(1):evae258. doi: 10.1093/gbe/evae258 (PMC11719709; doi:10.1093/gbe/evae258)
Supplement: evae258_Supplementary_Data [file evae258_supplementary_data.zip]

Archive with 2 entries (2 files):
- Massri&al_Supp.docx
- Supp.tables.csv
