# Supplementary material for: Single-Cell Transcriptomics Reveals Evolutionary Reconfiguration of Embryonic Cell Fate Specification in the Sea Urchin Heliocidaris erythrogramma
Source: Genome Biol Evol. 2024 Nov 26;17(1):evae258. doi: 10.1093/gbe/evae258 (PMC11719709; doi:10.1093/gbe/evae258)
Supplement: evae258_Supplementary_Data [file evae258_supplementary_data.zip › Supp.tables.csv]

Supplemental.Table 1
Var2	Endoderm	Aboral_Ectoderm	Pigment	Gut	Oral_Ectoderm	Ciliary_Band	Mesoderm	APD	Early_Ectoderm	Ectoderm	PMCs	Endomesoderm	Blastocoelar	Early_Endoderm	Totipotent	Micromeres	PGCs	Coelomic_Pouch	Neural
Lv2hpf	0	0	0	0	0	0	0	0	0	0	0	4	0	0	789	0	0	0	0
Lv3hpf	0	0	0	0	0	0	0	0	0	0	0	1	0	0	763	0	0	0	0
Lv4hpf	0	0	0	0	0	0	0	0	0	0	0	4	0	0	667	0	1	0	0
Lv5hpf	0	0	0	0	1	0	0	0	9	0	0	59	0	3	720	59	4	0	0
Lv6hpf	7	0	0	0	27	0	0	0	3436	0	5	865	0	731	12	347	38	0	0
Lv7hpf	78	13	0	0	1848	0	23	21	469	0	161	833	1	23	0	25	24	0	1
Lv8hpf	755	138	0	0	1657	0	317	370	132	4	182	85	0	0	3	16	25	0	1
Lv9hpf	1170	1850	1	0	221	80	449	498	8	159	249	3	0	0	4	4	36	0	2
Lv10hpf	1111	607	28	1	159	1080	507	511	4	394	243	7	5	0	6	10	27	0	0
Lv11hpf	773	803	146	4	80	781	195	234	2	238	168	2	21	0	2	3	29	0	2
Lv12hpf	717	817	283	193	211	764	109	235	3	225	190	2	70	0	9	2	20	21	3
Lv13hpf	529	779	282	153	453	415	42	183	4	145	153	0	85	0	7	0	34	40	2
Lv14hpf	282	923	383	650	894	282	18	232	0	140	203	0	147	1	3	2	35	67	3
Lv15hpf	82	318	106	234	422	57	2	68	1	27	56	0	62	0	1	0	14	14	5
Lv16hpf	58	260	93	156	305	49	1	57	0	15	45	0	43	0	2	1	15	12	1
Lv18hpf	407	794	248	243	224	637	0	177	1	31	140	1	161	1	1	1	42	51	8
Lv20hpf	277	405	121	121	105	471	0	80	1	9	66	1	110	0	0	0	33	20	12
Lv24hpf	916	1033	131	17	16	420	0	80	2	0	84	0	130	0	0	0	53	29	26
Supplemental.Table2
Var2	Ectoderm	APD	L_Coelomic_Pouch	Vestibular_Ectoderm	Endoderm	Endomesoderm	Early_Ectoderm	Blastocoelar	Stem	Mesoderm	Ciliary_Band	Pigment	R_Coelomic_Pouch	Rudiment	Oral_Ectoderm	Neural	PMCs	Gut
6hpf	3	0	1	0	0	1	1772	0	265	0	1	1	1	19	0	1	0	0
9hpf	1552	893	0	0	4	999	518	0	66	1	0	0	0	0	1	0	0	0
12hpf	2251	749	0	0	145	641	5	0	78	482	1	266	0	3	58	27	0	0
16hpf	198	14	0	1	62	18	1	49	12	5	14	22	0	2	76	8	4	0
20hpf	1765	15	0	101	386	4	1	325	36	9	138	159	9	11	40	59	20	0
24hpf	1928	1	3	239	234	2	3	344	36	2	141	204	118	67	4	53	26	36
30hpf	2037	0	910	376	283	1	6	462	26	3	310	228	201	220	2	124	86	71
